# Supplementary material for: Regulatory Modules Involved in the Degradation and Modification of Host Cell Walls During Cuscuta campestris Invasion
Source: Front Plant Sci. 2022 Jul 6;13:904313. doi: 10.3389/fpls.2022.904313 (PMC9298654; doi:10.3389/fpls.2022.904313)
Supplement: Supplementary file 5 [file Table_4.XLSX]

## Sheet: Sheet1
Supplemental Table 3: Cluster including the TFs for vascular differentiation in haustoria.
Gene ID	Gene symbol	Cluster No.
Cc016476	MYB46/83	11
Cc008800	SND2/3	7
Cc021537	NAC075	7
Cc000889	MYB46/83	11
Cc010187	VND7	11
Cc034476	VND1/2/3	11
Cc047545	VND1/2/3	11
Cc016063	SND2/3	7
Cc017745	BES1/BZR1	7
Cc012886	PHB/PHV	7
Cc008347	MYB4	9
Cc008901	HB15	7
Cc003431	HB15	7
Cc011601	LBD18/30	7
Cc014103	BES1/BZR1	7
These TFs were identified as key regulators for vascular differentiation of haustoria in our previous analysis (Kaga et al. 2020).
